# Supplementary material for: SIL-TAL1 Rearrangement is Related with Poor Outcome: A Study from a Chinese Institution
Source: PLoS One. 2013 Sep 9;8(9):e73865. doi: 10.1371/journal.pone.0073865 (PMC3767609; doi:10.1371/journal.pone.0073865)
Supplement: Table S3 — The original data of the serum biochemical and coagulation tests on the mice models. (XLS) [file pone.0073865.s004.xls]

## Sheet: Sheet1
SIL-TAL1	TREATMENT	MICE	LDH (U/L)	K (mmol/L)	Ca (mmol/L)	P (mmol/L)	UA (umol/L)	PT (sec)	APTT (sec)	FBN (g/L)	D-Dimer (mg/L)	FDP (mg/L)
POSITIVE	VCR	SIL-TAL1+	11763	8.77	2.47	2.47	276	21.5	78.8	0.7	0.28	1.63
			13069	9.64	2.51	2.34	285	23.8	75.4	0.66	0.31	1.77
			15223	10.63	2.34	2.51	256	24.6	88.4	0.64	0.33	1.89
			14426	10.05	2.55	2.46	273	22.2	85.6	0.52	0.35	1.84
			12372	9.36	2.66	2.29	264	20.7	84.2	0.72	0.26	1.7
			12283	9.21	2.72	2.38	267	19.5	83.6	0.54	0.29	1.68
	DEX	SIL-TAL1+	3423	10.34	2.68	2.35	283	12.6	46.3	0.66	0.16	0.95
			3514	9.64	2.73	2.53	278	12.5	47	0.72	0.17	0.89
			3915	9.23	2.64	2.34	264	13.8	41.8	0.58	0.21	1.06
			3038	9.65	2.48	2.42	286	14.1	43.6	0.67	0.24	1.32
			3202	8.93	2.59	2.39	268	15.3	44.2	0.74	0.24	1.11
			4375	10.66	2.77	2.27	256	13.9	46.6	0.77	0.19	1.27
	PBS	SIL-TAL1+	11375	11.35	2.37	2.89	318	19.4	68	0.56	0.27	0.62
			10734	10.22	2.49	2.75	305	20.7	70.3	0.69	0.25	0.52
			7828	9.73	2.58	2.94	294	19.8	61.9	0.73	0.2	0.53
			8924	10.09	2.6	2.6	286	17.6	64.4	0.75	0.24	0.42
			9321	10.73	2.31	2.91	295	18.3	62.8	0.72	0.23	0.48
			8741	9.62	2.37	2.77	282	17.7	65	0.64	0.19	0.43
NEGATIVE	VCR	SIL-TAL1- a	8413	7.73	2.58	2.58	185	12.2	37.5	1.61	0.2	1.24
			5891	6.21	2.46	2.46	167	12.3	36.8	1.53	0.23	1.31
			6425	7.37	2.36	2.76	173	11.6	29.5	1.44	0.22	1.09
			5772	7.02	2.73	2.73	175	12.5	32.3	1.71	0.21	1.15
			6737	6.54	2.67	2.67	183	13.8	27.7	1.67	0.24	1.27
			6864	6.42	2.59	2.59	178	14.1	31.7	1.56	0.17	1.31
		SIL-TAL1- b	6939	6.37	2.44	2.44	164	13.6	30.9	1.74	0.18	1.19
			7392	7.32	2.39	2.55	194	11.8	34.1	1.63	0.19	1.13
			6721	7.63	2.67	2.67	186	12.5	35.1	1.52	0.19	1.21
			6023	6.27	2.71	2.71	199	13	36.2	1.68	0.21	1.24
			7424	6.64	2.44	2.64	194	12.1	33.4	1.68	0.2	1.05
			6124	6.99	2.71	2.76	211	11.9	34.6	1.53	0.18	1.19
	DEX	SIL-TAL1- a	2707	7.52	2.56	2.56	172	13.3	30.7	1.95	0.22	1.07
			3324	8.23	2.62	2.92	164	14.2	31.2	2.26	0.21	1.21
			2949	6.96	2.67	2.67	131	11.9	32.3	2.03	0.24	1.19
			2819	8.21	2.73	2.83	156	13.8	27.7	2.16	0.17	1.13
			3652	7.46	2.44	2.94	142	14.1	27.3	2.12	0.18	1.21
			3295	8.43	2.51	2.81	138	14.1	30.9	1.86	0.17	0.86
		SIL-TAL1- b	3603	7.46	2.6	2.7	135	13.6	27.1	1.78	0.21	1.02
			3412	8.43	2.59	2.79	157	12.8	35.7	1.92	0.24	1.27
			3728	7.72	2.51	2.71	148	12.6	33.2	1.76	0.24	0.84
			3113	7.93	2.4	3.07	163	13.8	29.5	1.83	0.16	0.9
			3263	8.14	2.63	2.93	126	13.4	27.4	1.92	0.17	0.95
			3186	7.37	2.72	2.72	136	13.1	26.6	1.85	0.21	1.11
	PBS	SIL-TAL1- a	7792	8.27	2.73	2.73	175	13.7	31.2	1.39	0.28	0.45
			7074	7.79	2.67	2.67	183	12.5	32.3	1.36	0.31	0.44
			6409	6.73	2.59	2.59	218	13.8	36.7	1.43	0.26	0.62
			8487	7.31	2.44	2.84	184	14.1	35.3	1.44	0.25	0.52
			6268	6.42	2.39	2.78	192	13.6	30.9	1.31	0.24	0.53
			7321	6.86	2.44	2.94	186	14.1	27.1	1.47	0.23	0.65
		SIL-TAL1- b	6770	6.74	2.51	2.51	218	14.3	33.6	1.56	0.21	0.37
			6923	8.05	2.6	2.6	186	13.6	31.1	1.42	0.24	0.47
			7420	7.53	2.59	2.59	207	13.8	30	1.27	0.24	0.45
			7397	7.06	2.51	2.81	186	14.6	28.5	1.52	0.32	0.33
			7826	7.21	2.41	2.61	193	12	28.3	1.31	0.31	0.51
			7683	6.81	2.68	2.68	206	13.8	31.8	1.25	0.24	0.58
normal			955	7.83	2.37	2.97	122	12.3	32.6	2.15	0.19	2.14
			1244	8.59	2.48	2.88	137	11.5	37.5	2.46	0.22	2.52
			1292	7.46	2.5	2.5	132	12.9	39	2.41	0.17	2.36
			1134	7.69	2.34	2.74	118	10.9	44.2	2.31	0.22	2.01
			996	7.91	2.54	2.54	127	11.5	38.5	2.36	0.21	2.19
			1070	8.34	2.4	2.63	129	11.6	41.6	2.24	0.19	2.04
